# Supplementary material for: Hydrogel Contact Lenses Embedded with Amine-Functionalized Large-Pore Mesoporous Silica Nanoparticles with Extended Hyaluronic Acid Release
Source: Nanomaterials (Basel). 2023 Aug 28;13(17):2441. doi: 10.3390/nano13172441 (PMC10490223; doi:10.3390/nano13172441)
Supplement: Supplementary file 1 [file nanomaterials-13-02441-s001.zip]

Archive with 1 entries (1 files):
- nanomaterials-2577838-supplementary.pdf
